# Supplementary material for: Brain criticality predicts individual levels of inter-areal synchronization in human electrophysiological data
Source: Nat Commun. 2023 Aug 7;14:4736. doi: 10.1038/s41467-023-40056-9 (PMC10406818; doi:10.1038/s41467-023-40056-9)
Supplement: Supplementary file 4 — Source Data [file 41467_2023_40056_MOESM4_ESM.xlsx]

## Sheet: Fig. 1b,c uniform
K	PLV	DFA
0.33	0.0148107	0.52981
0.34	0.0148232	0.52864
0.35	0.0148655	0.529916
0.36	0.0148789	0.530169
0.37	0.0149042	0.531738
0.38	0.0149346	0.532566
0.39	0.0149419	0.532935
0.4	0.0149758	0.533356
0.41	0.015003	0.534245
0.42	0.0150274	0.534906
0.43	0.0150534	0.534963
0.44	0.0150773	0.53691
0.45	0.0151177	0.536947
0.46	0.015153	0.537245
0.47	0.0151667	0.536957
0.48	0.0152313	0.538682
0.49	0.0152603	0.539459
0.5	0.0153071	0.539396
0.51	0.0153428	0.540614
0.52	0.0154052	0.540479
0.53	0.0154954	0.539667
0.54	0.0155141	0.541498
0.55	0.0156087	0.541509
0.56	0.0156458	0.540123
0.57	0.0156863	0.540413
0.58	0.0157176	0.542324
0.59	0.0157899	0.543591
0.6	0.015842	0.543935
0.61	0.0158953	0.545213
0.62	0.0160216	0.546877
0.63	0.0160442	0.548854
0.64	0.0161133	0.550998
0.65	0.016197	0.553615
0.66	0.0162942	0.553264
0.67	0.0163296	0.553195
0.68	0.0164868	0.556264
0.69	0.0165759	0.55717
0.7	0.0166478	0.55791
0.71	0.0167144	0.557526
0.72	0.016863	0.559028
0.73	0.0170124	0.559567
0.74	0.0171557	0.563583
0.75	0.0173044	0.563238
0.76	0.0175343	0.565239
0.77	0.0176546	0.567013
0.78	0.0178775	0.570224
0.79	0.0181497	0.570607
0.8	0.0185338	0.574376
0.81	0.0188621	0.574944
0.82	0.0193721	0.576477
0.83	0.0194765	0.579113
0.84	0.0200893	0.58206
0.85	0.0204594	0.583677
0.86	0.0211405	0.584665
0.87	0.0217776	0.589441
0.88	0.0225255	0.593298
0.89	0.0233635	0.594978
0.9	0.0247779	0.597402
0.91	0.0260696	0.602242
0.92	0.0282207	0.606468
0.93	0.0309925	0.611951
0.94	0.0348177	0.621381
0.95	0.0399186	0.629757
0.96	0.0516775	0.644399
0.97	0.0634348	0.659399
0.98	0.100425	0.693744
0.99	0.209631	0.725519
1	0.406751	0.761692
1.01	0.616107	0.729483
1.02	0.737785	0.7102
1.03	0.812522	0.682459
1.04	0.85692	0.664823
1.05	0.885004	0.65853
1.06	0.904111	0.649316
1.07	0.917384	0.640615
1.08	0.927194	0.63003
1.09	0.934773	0.622774
1.1	0.940695	0.618711
1.11	0.945526	0.616177
1.12	0.949513	0.614085
1.13	0.952879	0.609435
1.14	0.95574	0.605947
1.15	0.958231	0.604345
1.16	0.960389	0.59892
1.17	0.962298	0.596284
1.18	0.963976	0.593356
1.19	0.96547	0.58979
1.2	0.966852	0.586626
1.21	0.968061	0.584738
1.22	0.969173	0.580916
1.23	0.9702	0.578032
1.24	0.971123	0.57604
1.25	0.971958	0.573763
1.26	0.972734	0.57036
1.27	0.973474	0.568031
1.28	0.974145	0.565545
1.29	0.974774	0.562568
1.3	0.975342	0.56163
1.31	0.975893	0.561826
1.32	0.976412	0.558847

## Sheet: Fig. 1b,c realistic
K	PLV	DFA
0.37931	0.0154495	0.53512
0.390805	0.0155095	0.535861
0.402299	0.0155569	0.535962
0.413793	0.0155987	0.53666
0.425287	0.015678	0.53633
0.436782	0.0157229	0.539953
0.448276	0.0157925	0.538504
0.45977	0.0158292	0.541127
0.471264	0.0159296	0.542165
0.482759	0.0159976	0.544041
0.494253	0.0160903	0.544038
0.505747	0.0161533	0.546192
0.517241	0.0162314	0.546746
0.528736	0.0163824	0.549097
0.54023	0.016441	0.551117
0.551724	0.0165152	0.551535
0.563218	0.0166654	0.552239
0.574713	0.0167835	0.555414
0.586207	0.0169118	0.557007
0.597701	0.0170551	0.558476
0.609195	0.0172612	0.559795
0.62069	0.0174676	0.563898
0.632184	0.0175746	0.565096
0.643678	0.017784	0.566259
0.655172	0.0180798	0.567695
0.666667	0.018441	0.572643
0.678161	0.0187508	0.574573
0.689655	0.0190528	0.577562
0.701149	0.0194862	0.581218
0.712644	0.0200852	0.583479
0.724138	0.0206811	0.587673
0.735632	0.0212311	0.589122
0.747126	0.0223284	0.595707
0.758621	0.0231539	0.596488
0.770115	0.0244193	0.599935
0.781609	0.0250862	0.605347
0.793103	0.0273033	0.611221
0.804598	0.029022	0.613407
0.816092	0.0303895	0.622125
0.827586	0.0337777	0.625389
0.83908	0.0372203	0.631329
0.850575	0.040318	0.635379
0.862069	0.0432825	0.641358
0.873563	0.0501902	0.647662
0.885057	0.0560998	0.651898
0.896552	0.0643437	0.66025
0.908046	0.0745419	0.661406
0.91954	0.0882834	0.668065
0.931034	0.101894	0.675782
0.942529	0.117122	0.680531
0.954023	0.134594	0.685612
0.965517	0.153263	0.693903
0.977011	0.179358	0.699047
0.988506	0.209488	0.696402
1	0.24171	0.70492
1.01149	0.28347	0.704696
1.02299	0.325452	0.701543
1.03448	0.371495	0.69574
1.04598	0.413459	0.69291
1.05747	0.457966	0.688398
1.06897	0.495059	0.684738
1.08046	0.532765	0.678699
1.09195	0.568038	0.674719
1.10345	0.598233	0.668702
1.11494	0.62969	0.667454
1.12644	0.658168	0.665237
1.13793	0.682987	0.658215
1.14943	0.705838	0.658185
1.16092	0.727635	0.654549
1.17241	0.748219	0.650097
1.18391	0.767189	0.648701
1.1954	0.784733	0.647431
1.2069	0.801586	0.643063
1.21839	0.816864	0.642157
1.22989	0.830839	0.638787
1.24138	0.844239	0.636631
1.25287	0.856394	0.6343
1.26437	0.867462	0.633966
1.27586	0.877745	0.633607
1.28736	0.887192	0.632605
1.29885	0.895762	0.63011
1.31034	0.903803	0.628784
1.32184	0.910841	0.627342
1.33333	0.91739	0.625649
1.34483	0.923168	0.621796
1.35632	0.928466	0.621221
1.36782	0.933374	0.618995
1.37931	0.937668	0.617595
1.3908	0.941664	0.613917
1.4023	0.945195	0.6141
1.41379	0.948351	0.610385
1.42529	0.951142	0.608945
1.43678	0.953877	0.606191
1.44828	0.956315	0.602505
1.45977	0.958454	0.602087
1.47126	0.960399	0.599705
1.48276	0.96222	0.596514
1.49425	0.963856	0.593539
1.50575	0.965346	0.591888
1.51724	0.966733	0.590669

## Sheet: Fig. 1c1
GS	DFA	K
0.0470311	0.644472	0.83908
0.0236574	0.618896	0.83908
0.0415639	0.643109	0.83908
0.0498457	0.62946	0.83908
0.0425995	0.615477	0.83908
0.0242894	0.623514	0.83908
0.0312551	0.645867	0.83908
0.056301	0.642123	0.83908
0.0314824	0.633969	0.83908
0.0241771	0.616406	0.83908
0.0535431	0.658351	0.850575
0.0251682	0.624171	0.850575
0.0420096	0.637942	0.850575
0.0532603	0.629882	0.850575
0.0460383	0.625059	0.850575
0.025713	0.624928	0.850575
0.0395572	0.648122	0.850575
0.0601185	0.644931	0.850575
0.0321244	0.638574	0.850575
0.0256472	0.621829	0.850575
0.0540651	0.658493	0.862069
0.0259749	0.629015	0.862069
0.050297	0.652617	0.862069
0.0556097	0.637751	0.862069
0.0528887	0.625054	0.862069
0.02803	0.639605	0.862069
0.038872	0.657385	0.862069
0.0612004	0.64335	0.862069
0.0387016	0.642857	0.862069
0.0271859	0.627456	0.862069
0.0729093	0.666829	0.873563
0.0295036	0.648103	0.873563
0.052079	0.640867	0.873563
0.0603558	0.646787	0.873563
0.0595457	0.636799	0.873563
0.0323767	0.65274	0.873563
0.0509505	0.661218	0.873563
0.0695139	0.642588	0.873563
0.0456706	0.6553	0.873563
0.0289972	0.625389	0.873563
0.0729339	0.67172	0.885057
0.0348584	0.652427	0.885057
0.0666734	0.652168	0.885057
0.0641054	0.644279	0.885057
0.0617979	0.639883	0.885057
0.0371384	0.648306	0.885057
0.0664821	0.667412	0.885057
0.0725954	0.648894	0.885057
0.0507357	0.652776	0.885057
0.0336771	0.641114	0.885057
0.086276	0.688248	0.896552
0.0376337	0.667527	0.896552
0.0702326	0.657925	0.896552
0.0701177	0.649447	0.896552
0.073943	0.648135	0.896552
0.0420477	0.659943	0.896552
0.0803873	0.669544	0.896552
0.0778024	0.657977	0.896552
0.061337	0.649442	0.896552
0.0436593	0.654308	0.896552
0.101696	0.680953	0.908046
0.043391	0.67795	0.908046
0.0840492	0.66749	0.908046
0.0756688	0.655342	0.908046
0.0795786	0.643146	0.908046
0.055643	0.664306	0.908046
0.0969557	0.679067	0.908046
0.0803456	0.644794	0.908046
0.0770888	0.6471	0.908046
0.0510029	0.653913	0.908046
0.12457	0.683994	0.91954
0.0597941	0.685926	0.91954
0.0968915	0.674855	0.91954
0.0795602	0.651718	0.91954
0.0888656	0.652207	0.91954
0.0650844	0.680599	0.91954
0.118901	0.674253	0.91954
0.104106	0.659883	0.91954
0.0885636	0.649663	0.91954
0.0564974	0.667555	0.91954
0.143913	0.693505	0.931034
0.0756083	0.708892	0.931034
0.111275	0.678565	0.931034
0.0912313	0.658117	0.931034
0.0968681	0.657688	0.931034
0.0753855	0.689945	0.931034
0.139217	0.678038	0.931034
0.119159	0.663878	0.931034
0.105361	0.655518	0.931034
0.0609184	0.673672	0.931034
0.155092	0.67562	0.942529
0.0928365	0.716771	0.942529
0.122013	0.699155	0.942529
0.105663	0.661485	0.942529
0.111644	0.669138	0.942529
0.0942979	0.698365	0.942529
0.156006	0.692938	0.942529
0.133815	0.659351	0.942529
0.117051	0.652313	0.942529
0.0828028	0.680177	0.942529

## Sheet: Fig. 1c2
GS	DFA	K
0.086276	0.688248	0.896552
0.0376337	0.667527	0.896552
0.0702326	0.657925	0.896552
0.0701177	0.649447	0.896552
0.073943	0.648135	0.896552
0.0420477	0.659943	0.896552
0.0803873	0.669544	0.896552
0.0778024	0.657977	0.896552
0.061337	0.649442	0.896552
0.0436593	0.654308	0.896552
0.101696	0.680953	0.908046
0.043391	0.67795	0.908046
0.0840492	0.66749	0.908046
0.0756688	0.655342	0.908046
0.0795786	0.643146	0.908046
0.055643	0.664306	0.908046
0.0969557	0.679067	0.908046
0.0803456	0.644794	0.908046
0.0770888	0.6471	0.908046
0.0510029	0.653913	0.908046
0.12457	0.683994	0.91954
0.0597941	0.685926	0.91954
0.0968915	0.674855	0.91954
0.0795602	0.651718	0.91954
0.0888656	0.652207	0.91954
0.0650844	0.680599	0.91954
0.118901	0.674253	0.91954
0.104106	0.659883	0.91954
0.0885636	0.649663	0.91954
0.0564974	0.667555	0.91954
0.143913	0.693505	0.931034
0.0756083	0.708892	0.931034
0.111275	0.678565	0.931034
0.0912313	0.658117	0.931034
0.0968681	0.657688	0.931034
0.0753855	0.689945	0.931034
0.139217	0.678038	0.931034
0.119159	0.663878	0.931034
0.105361	0.655518	0.931034
0.0609184	0.673672	0.931034
0.155092	0.67562	0.942529
0.0928365	0.716771	0.942529
0.122013	0.699155	0.942529
0.105663	0.661485	0.942529
0.111644	0.669138	0.942529
0.0942979	0.698365	0.942529
0.156006	0.692938	0.942529
0.133815	0.659351	0.942529
0.117051	0.652313	0.942529
0.0828028	0.680177	0.942529
0.166864	0.680012	0.954023
0.11903	0.709362	0.954023
0.139299	0.705183	0.954023
0.125843	0.670527	0.954023
0.126561	0.672381	0.954023
0.112608	0.700208	0.954023
0.185692	0.694013	0.954023
0.146614	0.676659	0.954023
0.13349	0.659834	0.954023
0.0899396	0.687939	0.954023
0.188357	0.674547	0.965517
0.133355	0.723475	0.965517
0.175962	0.698584	0.965517
0.13307	0.672778	0.965517
0.150359	0.683887	0.965517
0.126442	0.720939	0.965517
0.194314	0.705824	0.965517
0.177004	0.681605	0.965517
0.137458	0.66942	0.965517
0.116311	0.707965	0.965517
0.201279	0.678908	0.977011
0.176336	0.719425	0.977011
0.200512	0.712291	0.977011
0.175489	0.6741	0.977011
0.168675	0.691379	0.977011
0.151621	0.728885	0.977011
0.210144	0.701571	0.977011
0.207003	0.68693	0.977011
0.156276	0.674172	0.977011
0.146244	0.72281	0.977011
0.223352	0.67222	0.988506
0.1917	0.71951	0.988506
0.263005	0.693354	0.988506
0.202691	0.671505	0.988506
0.187642	0.696297	0.988506
0.180407	0.726988	0.988506
0.253285	0.697702	0.988506
0.238381	0.686306	0.988506
0.176482	0.67318	0.988506
0.177931	0.726956	0.988506
0.23638	0.672858	1
0.23782	0.740766	1
0.334156	0.690789	1
0.228532	0.685447	1
0.221125	0.711861	1
0.197525	0.746688	1
0.286166	0.695424	1
0.265679	0.697176	1
0.194955	0.681254	1
0.214758	0.726939	1
0.275045	0.675179	1.01149
0.286282	0.730254	1.01149
0.382778	0.682266	1.01149
0.257006	0.688031	1.01149
0.272141	0.710534	1.01149
0.219643	0.740625	1.01149
0.325379	0.699965	1.01149
0.305143	0.69632	1.01149
0.218067	0.691846	1.01149
0.293211	0.731935	1.01149
0.287162	0.677754	1.02299
0.348528	0.710812	1.02299
0.422196	0.674124	1.02299
0.294786	0.69646	1.02299
0.29495	0.709314	1.02299
0.265332	0.75625	1.02299
0.382657	0.685708	1.02299
0.351128	0.687927	1.02299
0.250845	0.696711	1.02299
0.356937	0.720366	1.02299
0.329241	0.674659	1.03448
0.401039	0.692179	1.03448
0.458778	0.667548	1.03448
0.32225	0.696143	1.03448
0.348916	0.695797	1.03448
0.302051	0.761913	1.03448
0.41955	0.675245	1.03448
0.407079	0.675519	1.03448
0.303248	0.707483	1.03448
0.422796	0.710911	1.03448
0.375077	0.671979	1.04598
0.447967	0.685222	1.04598
0.486491	0.666747	1.04598
0.377539	0.700873	1.04598
0.401552	0.695004	1.04598
0.342185	0.748326	1.04598
0.452036	0.675758	1.04598
0.444515	0.668358	1.04598
0.339678	0.716819	1.04598
0.467546	0.70001	1.04598
0.432806	0.659267	1.05747
0.490372	0.68393	1.05747
0.515497	0.670437	1.05747
0.421089	0.691626	1.05747
0.444877	0.692205	1.05747
0.386856	0.749374	1.05747
0.492475	0.673014	1.05747
0.471051	0.663729	1.05747
0.415037	0.707816	1.05747
0.509594	0.692584	1.05747
0.465215	0.668783	1.06897
0.528917	0.677146	1.06897
0.542732	0.668575	1.06897
0.462915	0.690711	1.06897
0.492562	0.686515	1.06897
0.425406	0.736214	1.06897
0.51819	0.663795	1.06897
0.503124	0.666931	1.06897
0.466621	0.702429	1.06897
0.544904	0.686278	1.06897
0.500347	0.65659	1.08046
0.562254	0.682433	1.08046
0.570546	0.665894	1.08046
0.515888	0.679312	1.08046
0.526167	0.681175	1.08046
0.481901	0.727615	1.08046
0.548727	0.663163	1.08046
0.534215	0.660584	1.08046
0.505476	0.693077	1.08046
0.582133	0.677146	1.08046
0.529301	0.665198	1.09195
0.594499	0.671769	1.09195
0.595313	0.660799	1.09195
0.555191	0.675853	1.09195
0.565876	0.681317	1.09195
0.544824	0.708556	1.09195
0.573872	0.659226	1.09195
0.562127	0.659625	1.09195
0.546947	0.68671	1.09195
0.612427	0.678142	1.09195
0.562251	0.661002	1.10345
0.621226	0.669995	1.10345
0.621081	0.652904	1.10345
0.593642	0.679548	1.10345
0.600736	0.672336	1.10345
0.563355	0.694428	1.10345
0.600084	0.655344	1.10345
0.590394	0.651848	1.10345
0.590501	0.683325	1.10345
0.639055	0.666288	1.10345
0.580294	0.662619	1.11494
0.646179	0.67074	1.11494
0.645805	0.646277	1.11494
0.625431	0.676376	1.11494
0.632265	0.680319	1.11494
0.635072	0.679743	1.11494
0.626859	0.65754	1.11494
0.616057	0.666661	1.11494
0.625458	0.671738	1.11494
0.66348	0.662521	1.11494

## Sheet: Fig. 1c3
GS	DFA	K
0.465215	0.668783	1.06897
0.528917	0.677146	1.06897
0.542732	0.668575	1.06897
0.462915	0.690711	1.06897
0.492562	0.686515	1.06897
0.425406	0.736214	1.06897
0.51819	0.663795	1.06897
0.503124	0.666931	1.06897
0.466621	0.702429	1.06897
0.544904	0.686278	1.06897
0.500347	0.65659	1.08046
0.562254	0.682433	1.08046
0.570546	0.665894	1.08046
0.515888	0.679312	1.08046
0.526167	0.681175	1.08046
0.481901	0.727615	1.08046
0.548727	0.663163	1.08046
0.534215	0.660584	1.08046
0.505476	0.693077	1.08046
0.582133	0.677146	1.08046
0.529301	0.665198	1.09195
0.594499	0.671769	1.09195
0.595313	0.660799	1.09195
0.555191	0.675853	1.09195
0.565876	0.681317	1.09195
0.544824	0.708556	1.09195
0.573872	0.659226	1.09195
0.562127	0.659625	1.09195
0.546947	0.68671	1.09195
0.612427	0.678142	1.09195
0.562251	0.661002	1.10345
0.621226	0.669995	1.10345
0.621081	0.652904	1.10345
0.593642	0.679548	1.10345
0.600736	0.672336	1.10345
0.563355	0.694428	1.10345
0.600084	0.655344	1.10345
0.590394	0.651848	1.10345
0.590501	0.683325	1.10345
0.639055	0.666288	1.10345
0.580294	0.662619	1.11494
0.646179	0.67074	1.11494
0.645805	0.646277	1.11494
0.625431	0.676376	1.11494
0.632265	0.680319	1.11494
0.635072	0.679743	1.11494
0.626859	0.65754	1.11494
0.616057	0.666661	1.11494
0.625458	0.671738	1.11494
0.66348	0.662521	1.11494
0.614895	0.669936	1.12644
0.677327	0.662673	1.12644
0.668012	0.64899	1.12644
0.654727	0.674206	1.12644
0.660891	0.676371	1.12644
0.666378	0.662933	1.12644
0.651776	0.65817	1.12644
0.640999	0.666552	1.12644
0.659568	0.665703	1.12644
0.687108	0.666841	1.12644
0.640532	0.657477	1.13793
0.700731	0.660314	1.13793
0.690086	0.643562	1.13793
0.683813	0.667999	1.13793
0.687166	0.666512	1.13793
0.692306	0.664902	1.13793
0.674353	0.644366	1.13793
0.666268	0.660786	1.13793
0.685284	0.658271	1.13793
0.709328	0.657962	1.13793
0.66848	0.665129	1.14943
0.722484	0.659147	1.14943
0.710766	0.651964	1.14943
0.706624	0.662945	1.14943
0.710918	0.660492	1.14943
0.716839	0.657562	1.14943
0.694483	0.649583	1.14943
0.688807	0.658751	1.14943
0.709425	0.661553	1.14943
0.729559	0.654726	1.14943
0.691684	0.654828	1.16092
0.742039	0.656915	1.16092
0.730438	0.645908	1.16092
0.731357	0.659508	1.16092
0.735538	0.65386	1.16092
0.739739	0.653963	1.16092
0.714894	0.653506	1.16092
0.710916	0.655439	1.16092
0.731596	0.661217	1.16092
0.748151	0.650341	1.16092
0.714856	0.652979	1.17241
0.762522	0.650809	1.17241
0.74828	0.649429	1.17241
0.754036	0.653601	1.17241
0.754971	0.650985	1.17241
0.762146	0.650641	1.17241
0.734465	0.64454	1.17241
0.731306	0.649373	1.17241
0.750859	0.656536	1.17241
0.768752	0.642074	1.17241

## Sheet: Fig. 2a-f
Figure	Letter	Panel	Measure	Mean\Frequency (Hz):	2	3	4	5	7	9	10	11	12	15	20	29	40	45	55	65	77	90	115	135	165	185	225
2
	a
		Synchronization Spectra
			Mean GS MEG (wPLI)		0.0497249	0.0415546	0.0418375	0.0404196	0.0577261	0.088505	0.0919017	0.0864946	0.0753189	0.0436889	0.033493	0.0216554	0.0198966	0.02022	0.0210891	0.0212409	0.0220042	0.022292	0.0230703	0.0222375	0.0198044	0.0179985	0.0143787
			MEG GS bootstrapped 2.5% CI		0.0482812	0.0406051	0.0409851	0.0392834	0.0526251	0.0812171	0.0853794	0.0805199	0.0703537	0.0411097	0.031308	0.0203947	0.0187874	0.0189062	0.0194513	0.0193389	0.0198799	0.0201243	0.0206563	0.0199882	0.0177676	0.0161059	0.0129767
			MEG bootstrapped 97.5% CI		0.0517077	0.042619	0.0427712	0.041822	0.0635286	0.0959941	0.0984831	0.0923351	0.0804625	0.0461709	0.0357291	0.0228854	0.0210134	0.0215779	0.0227368	0.0230624	0.0240247	0.0244414	0.0255517	0.0243759	0.0217289	0.0198371	0.015767
			Mean GS sEEG (PLV)		0.0771924	0.0737648	0.0780802	0.0823259	0.101898	0.0880902	0.0739535	0.0620971	0.0543713	0.0453203	0.0310613	0.0274904	0.022787	0.0194757	0.0158396	0.0135525	0.0123864	0.0121288	0.0131514	0.0144279	0.0214033	0.028781	0.0360371
			sEEG GS bootstrapped 2.5% CI		0.0715963	0.0679176	0.0706311	0.073286	0.0880367	0.0762372	0.0643584	0.0538376	0.0469384	0.0387022	0.0260405	0.0227376	0.0187463	0.0156962	0.0126726	0.0110226	0.0102589	0.00982684	0.0106837	0.0119694	0.0171424	0.0226429	0.0290009
			sEEG bootstrapped 97.5% CI		0.0833253	0.080544	0.086529	0.0911859	0.117208	0.10082	0.0850901	0.0716472	0.0631705	0.0536799	0.0365998	0.0327848	0.0277349	0.0247841	0.0206678	0.0172468	0.015595	0.0154919	0.0164114	0.0174162	0.0259841	0.035005	0.0437919
		DFA Spectra
			Mean DFA exp. MEG		0.581398	0.570271	0.566919	0.569873	0.597971	0.638696	0.64673	0.646281	0.640978	0.622084	0.612492	0.610222	0.603962	0.612106	0.623858	0.633037	0.635707	0.642639	0.646961	0.644847	0.643277	0.640076	0.636806
			MEG DFA bootstrapped 2.5% CI		0.577946	0.566614	0.563301	0.565047	0.589669	0.62969	0.637591	0.637318	0.632239	0.614525	0.609655	0.600778	0.593667	0.600653	0.611832	0.620053	0.622407	0.629335	0.63288	0.631013	0.629758	0.626791	0.623212
			MEG bootstrapped 97.5% CI		0.585138	0.574464	0.570684	0.574516	0.606328	0.648695	0.656296	0.655296	0.649598	0.629696	0.626234	0.619521	0.614991	0.624165	0.63656	0.646228	0.648935	0.656324	0.660574	0.658571	0.656851	0.653868	0.650093
			Mean DFA exp. sEEG		0.679636	0.685725	0.641678	0.659611	0.673832	0.664142	0.658658	0.654028	0.650776	0.641182	0.631532	0.638795	0.635908	0.646564	0.672751	0.687876	0.709209	0.719706	0.758922	0.798844	0.85494	0.868763	0.919832
			sEEG DFA bootstrapped 2.5% CI		0.648425	0.655475	0.62541	0.640776	0.654851	0.648064	0.642971	0.638268	0.635499	0.62718	0.618483	0.624728	0.619302	0.627369	0.651186	0.662334	0.673824	0.681483	0.705355	0.735569	0.785828	0.796945	0.847944
			sEEG bootstrapped 97.5% CI		0.710976	0.717198	0.657526	0.677789	0.692978	0.681213	0.674905	0.669733	0.665381	0.654869	0.645072	0.653484	0.652214	0.665731	0.693959	0.712612	0.743977	0.757913	0.813172	0.862338	0.927976	0.942834	0.995984
	b
		MEG 10Hz
			Mean GS (wPLI)	Distribution
			Mean DFA exp.	Distribution
		sEEG 7Hz
			Mean GS (PLV)	Distribution
			Mean DFA exp.	Distribution
	c
		Linear correlations MEG
			rho		-0.091333	-0.0685178	0.0662077	0.107271	0.394026	0.481166	0.395083	0.316563	0.293886	0.25264	0.260586	0.110208	0.134959	0.17025	0.253546	0.267385	0.269198	0.296911	0.314136	0.316026	0.342964	0.343013	0.355772
			p-value (FDR)		0.0439847	0.141872	0.00354688	0.00216031	6.68402e-26	3.79673e-21	1.61275e-15	4.23509e-14	3.67706e-14	1.80935e-11	2.64937e-08	3.59745e-12	2.1818e-11	3.59745e-12	3.14115e-12	1.76883e-13	3.73254e-14	5.8366e-15	3.67081e-12	7.69382e-13	2.58966e-16	1.6401e-11	4.05904e-08
			-log10(p-value (FDR))		1.3567	0.848102	2.45015	2.66548	25.175	20.4206	14.7924	13.3731	13.4345	10.7425	7.57686	11.444	10.6612	11.444	11.5029	12.7523	13.428	14.2338	11.4352	12.1139	15.5868	10.7851	7.39158
			upper bounds of CC (rho+upb)		0.135644	0.138871	0.133322	0.131851	0.0688504	0.0793625	0.0927167	0.0961475	0.0959598	0.104254	0.114142	0.102544	0.105102	0.102543	0.102723	0.0988567	0.096709	0.0944848	0.10306	0.101198	0.0908003	0.106934	0.121442
			lower bounds of CC (rho-lwb)		0.142427	0.144433	0.142744	0.141482	0.0847658	0.0953718	0.108524	0.111544	0.111365	0.119997	0.128635	0.118986	0.121457	0.118985	0.119729	0.115957	0.113463	0.111305	0.120162	0.119007	0.109678	0.126768	0.140951
			rho surrogate (case resampling)	2.338e-05
			p-value surrogate	0.408924
			upperbounds surr (97.5%)	0.151876
			lowerbounds surr (2.5%)	0.145285
		Linear correlations sEEG
			rho		0.159273	0.316532	0.523706	0.408534	0.453821	0.35326	0.558101	0.394495	0.246237	0.053301	-0.245513	-0.138116	-0.262202	-0.296408	-0.278106	-0.227455	-0.0735166	0.162173	-0.0868466	-0.0129166	0.370561	0.316843	0.488839
			p-value (FDR)		0.452006	0.238332	0.00636726	0.0574443	0.0275285	0.148022	0.00372061	0.0968829	0.452006	0.786528	0.452006	0.470935	0.420258	0.290635	0.348479	0.452006	0.711861	0.452006	0.676774	0.949317	0.145298	0.266249	0.0200487
			-log10(p-value (FDR))		0.344855	0.622818	2.19605	1.24075	1.56022	0.829675	2.42939	1.01375	0.344855	0.104286	0.344855	0.327039	0.376484	0.536652	0.457823	0.344855	0.147605	0.344855	0.169557	0.0225889	0.837741	0.574713	1.69791
			upper bounds of CC		0.296478	0.26122	0.19651	0.23022	0.219155	0.251398	0.188929	0.245579	0.278386	0.313434	0.330804	0.337587	0.329758	0.32212	0.323741	0.326915	0.330132	0.299747	0.34577	0.344781	0.255888	0.271161	0.215429
			lower bounds of CC		0.328289	0.320038	0.274307	0.297361	0.292404	0.315409	0.272344	0.318714	0.325959	0.324301	0.282051	0.30828	0.278115	0.266358	0.270876	0.282596	0.31477	0.332995	0.32604	0.341736	0.327989	0.335183	0.297865
			rho surrogate (case resampling)	0.0037
			p-value surrogate	0.452
			upperbounds surr (97.5%)	0.333
			lowerbounds surr (2.5%)	0.3168
	d
		Quadratic correlations MEG
			R2		0.015203	0.00168388	0.00170963	0.0283182	0.00550391	0.157582	0.164718	0.0985133	0.0480588	0.0526444	0.145995	0.0404322	0.00232676	0.00314769	0.0119389	0.0248591	0.0334985	0.0167646	0.0651807	0.0962089	0.0434343	0.0573139	0.105884
			quadratic beta		120.713	57.986	52.6117	-114.781	-8.16058	-10.2663	-11.3481	-9.79176	-8.47642	-45.4035	-154.644	-254.193	-94.6113	-77.6196	-139.607	-203.283	-193.007	-118.98	-219.271	-259.589	-286.366	-772.833	-3574.58
			p-value (FDR)		0.317873	0.595223	0.595223	0.0924771	0.435146	2.00684e-06	7.26391e-07	0.000157247	0.0155586	0.012023	4.05172e-06	0.0392637	0.547966	0.498576	0.435146	0.152072	0.0703945	0.317873	0.0064481	0.000624188	0.0455196	0.0191509	0.000706615
			-log10(p-value (FDR))		0.497747	0.22532	0.22532	1.03397	0.361365	5.69749	6.13883	3.80342	1.80803	1.91999	5.39236	1.40601	0.261246	0.302268	0.361365	0.817951	1.15246	0.497747	2.19057	3.20468	1.3418	1.71781	3.15082
			confidence intervals (R2±CI)		0.0341148	0.0115991	0.011811	0.0465411	0.0214571	0.0949334	0.0952436	0.0788895	0.0581847	0.062032	0.0931228	0.0558079	0.0139574	0.0161764	0.0316601	0.0449619	0.0511648	0.0368222	0.0701861	0.0836246	0.0608953	0.0708997	0.0932144
			R2 surrogate (case resampling)	0.0058
			quadratic beta surr	4.262
			p-value surrogate	0.4351
			upperbounds surr (97.5%)	0.0231
			lowerbounds surr (2.5%)	0.022
		Quadratic correlations sEEG
			R2		0.0427451	0.02075	0.00341266	0.0378888	0.0174993	0.000394497	0.00616006	0.0175972	0.000185008	0.00696118	0.00470939	0.00684712	0.0129116	0.0130163	0.051969	0.0153998	0.000398848	0.0484954	0.000240825	0.00135251	0.0666238	0.0087657	0.00794372
			quadratic beta		30.6231	28.8327	5.25942	-11.2877	-3.89321	0.783862	4.65844	16.6441	-2.58304	-15.5454	-13.8471	20.9243	119.729	182.282	-1543.96	-1408.91	-496.561	5932.99	-255.112	-360.964	571.828	74.2031	77.8826
			p-value (FDR)		0.546665	0.546665	0.820084	0.546665	0.546665	0.943548	0.726629	0.546665	0.95951	0.724589	0.779999	0.724589	0.615624	0.612671	0.546665	0.569131	0.943548	0.546665	0.95951	0.915935	0.546665	0.669219	0.697849
			-log10(p-value (FDR))		0.262279	0.262279	0.0861417	0.262279	0.262279	0.0252361	0.138688	0.262279	0.0179505	0.139908	0.107906	0.139908	0.210684	0.212773	0.262279	0.244788	0.0252361	0.262279	0.0179505	0.0381351	0.262279	0.174432	0.156239
			confidence intervals		0.105639	0.0759954	0.0313651	0.0973104	0.068131	0.0104076	0.0412573	0.0695608	0.00732655	0.0450609	0.0367974	0.0442746	0.0615919	0.0612416	0.11754	0.0664522	0.0109624	0.115064	0.00869036	0.0207831	0.129794	0.0486487	0.0471955
			R2 surrogate (case resampling)	0.0232
			quadratic beta surr	-5.1921
			p-value surrogate	0.5467
			upperbounds surr (97.5%)	0.0922
			lowerbounds surr (2.5%)	0.0854
	e
		MEG 7Hz
			rho (7Hz)	0.394026
			p-value (FDR, 7Hz)	6.68402e-26
			-log10(p-value (FDR, 7Hz))	25.175
			R2 (7Hz)	0.00550391
			quadratic beta (7Hz)	-8.16058
			quadratic p-value (FDR, 7Hz)	0.435146
			quadratic -log10(p-value (7Hz))	0.361365
		sEEG 7Hz
			rho (7Hz)	0.453821
			p-value (FDR, 7Hz)	0.0275285
			-log10(p-value (FDR, 7Hz))	1.56022
			R2 (7Hz)	0.0174993
			quadratic beta (7Hz)	-3.89321
			quadratic p-value (FDR, 7Hz)	0.546665
			quadratic -log10(p-value (7Hz))	0.262279
	f
		MEG 10Hz
			rho (10Hz)	0.395083
			p-value (FDR, 10Hz)	1.61275e-15
			-log10(p-value (FDR, 10Hz))	14.7924
			R2 (10Hz)	0.164718
			quadratic beta (10Hz)	-11.3481
			quadratic p-value (FDR, 10Hz)	7.26391e-07
			quadratic -log10(p-value (10Hz))	6.13883
		sEEG 10Hz
			rho (10Hz)	0.558101
			p-value (FDR, 10Hz)	0.00372061
			-log10(p-value (FDR, 10Hz))	2.42939
			R2 (10Hz)	0.00616006
			quadratic beta (10Hz)	4.65844
			quadratic p-value (FDR, 10Hz)	0.726629
			quadratic -log10(p-value (10Hz))	0.138688

## Sheet: Fig. 2b MEG_GS_10Hz
0.167736
0.172854
0.174193
0.174361
0.166494
0.163125
0.175417
0.174032
0.186251
0.194797
0.183228
0.147898
0.151093
0.134399
0.124037
0.155346
0.163319
0.157718
0.158395
0.125103
0.159461
0.0740977
0.0850279
0.0729581
0.0760462
0.0666429
0.0574133
0.0654348
0.0490546
0.0674627
0.101345
0.0806129
0.0882347
0.0961025
0.070961
0.0700768
0.0912239
0.078621
0.0836623
0.0733131
0.0725247
0.0932465
0.084001
0.0683335
0.0651931
0.077427
0.0889105
0.0803163
0.0441382
0.0315963
0.0394139
0.0375637
0.0276951
0.0377852
0.0324611
0.0300384
0.0343252
0.0262209
0.0590538
0.0730335
0.0614962
0.0614229
0.0585465
0.0291826
0.0313163
0.0350932
0.0283804
0.0431964
0.0501497
0.0960267
0.0852408
0.0953567
0.10841
0.119492
0.0883916
0.121331
0.118618
0.0971296
0.0376404
0.0758661
0.0701421
0.0563735
0.0591585
0.0539358
0.0606906
0.0539751
0.0551674
0.0678418
0.072163
0.0539997
0.0728272
0.0479682
0.0590118
0.0781486
0.0816209
0.083573
0.0703343
0.0855065
0.0742529
0.0660705
0.065108
0.0816731
0.0591757
0.0364963
0.0418587
0.0481266
0.117794
0.0820836
0.0972541
0.130976
0.0921112
0.103201
0.110809
0.112857
0.0904219
0.103586
0.107049
0.106244
0.0996921
0.105993
0.0662756
0.127725
0.0917618
0.032345
0.0345943
0.0392984
0.0656915
0.0608919
0.179057
0.162141
0.230277
0.208846
0.216689
0.143786
0.0338664
0.0357486
0.0503821
0.0535122
0.0534281
0.0419658
0.0367001
0.0361916
0.1654
0.181185
0.156497
0.162973
0.133005
0.14154
0.170926
0.173586
0.14384
0.104218
0.140007
0.136821
0.117625
0.0738676
0.0584179
0.0495
0.0470264
0.0499948
0.131554
0.114365
0.101553
0.171354
0.135777
0.0766082
0.0596882
0.0540727
0.0894829
0.109209
0.0725332
0.0744018
0.0696615
0.141481
0.139569
0.0526665
0.0454063
0.0709089
0.0885922
0.0574546
0.0870541
0.0972743
0.118908
0.103337
0.0514371
0.0624154
0.034339
0.0484528
0.253908
0.0506749
0.0349596
0.120034

## Sheet: Fig. 2b MEG_DFA_10Hz
0.665736
0.706072
0.646485
0.694708
0.657104
0.668096
0.617022
0.687761
0.64151
0.651824
0.664409
0.803832
0.745668
0.71733
0.685884
0.772177
0.747476
0.680622
0.746838
0.729979
0.746169
0.606874
0.663991
0.583224
0.65134
0.65978
0.632697
0.638243
0.579408
0.615305
0.649349
0.641339
0.719214
0.722371
0.662649
0.713859
0.71285
0.681963
0.810001
0.709118
0.724334
0.742313
0.706423
0.689668
0.591417
0.691547
0.756171
0.736669
0.598975
0.548611
0.611769
0.546309
0.536957
0.577369
0.542766
0.573063
0.542935
0.541649
0.554552
0.645116
0.676855
0.731309
0.572952
0.559071
0.60474
0.580934
0.541049
0.70098
0.692495
0.674489
0.649126
0.653514
0.630412
0.64218
0.61332
0.64609
0.651026
0.659576
0.603109
0.575824
0.562242
0.572459
0.579537
0.573448
0.590656
0.583411
0.595799
0.609064
0.621328
0.601764
0.615303
0.589506
0.637277
0.643203
0.660711
0.684294
0.660591
0.740331
0.716641
0.696529
0.731539
0.634134
0.606072
0.555718
0.595371
0.594653
0.631939
0.614626
0.691553
0.642624
0.635257
0.634419
0.653628
0.639026
0.637016
0.666919
0.646862
0.692428
0.652877
0.615573
0.731016
0.634722
0.688856
0.532551
0.550716
0.534375
0.551324
0.548674
0.678599
0.753945
0.718904
0.690733
0.753329
0.707392
0.577541
0.609684
0.605658
0.561138
0.572722
0.565249
0.540664
0.590298
0.619758
0.669268
0.664311
0.685042
0.650328
0.67539
0.683804
0.645418
0.646659
0.639651
0.625664
0.60201
0.776568
0.728111
0.644936
0.619213
0.56457
0.577688
0.689648
0.732765
0.675718
0.77358
0.677576
0.602926
0.615004
0.622671
0.770787
0.644751
0.615462
0.695851
0.635298
0.724718
0.774853
0.659271
0.649744
0.637532
0.75397
0.619352
0.589537
0.604451
0.642201
0.665361
0.576499
0.594914
0.567528
0.599603
0.721992
0.688778
0.580171
0.586399

## Sheet: Fig. 2b sEEG_GS_7Hz
0.0346836
0.035328
0.0288421
0.0508278
0.055509
0.349065
0.120364
0.0490285
0.0955962
0.0525915
0.0733167
0.0618253
0.242643
0.128444
0.05704
0.0908489
0.0403512
0.055658
0.109676
0.0493757
0.0352727
0.0890161
0.0576795
0.0544316
0.0492858
0.0508789
0.0534696
0.0824722
0.047894
0.0691215
0.0489184
0.0950062
0.0701345
0.0377805
0.207063
0.124186
0.165374
0.0397401
0.0473392
0.126059
0.0304419
0.0497405
0.396981
0.144274
0.069256
0.067704
0.037783
0.157157
0.134131
0.0924565
0.0896857
0.0922713
0.046792
0.0392073
0.0552271
0.0636466
0.110478

## Sheet: Fig. 2b sEEG_DFA_7Hz
0.6565
0.735884
0.579173
0.63273
0.65331
0.631286
0.659463
0.685014
0.654911
0.663744
0.660933
0.678165
0.74059
0.777013
0.592493
0.658042
0.694597
0.602614
0.710155
0.731607
0.717571
0.75052
0.658054
0.714072
0.587387
0.679743
0.593496
0.65697
0.625752
0.648204
0.695748
0.572661
0.649688
0.625043
0.634801
0.707651
0.608193
0.550717
0.593053
0.779646
0.583801
0.745523
0.632134
0.65836
0.710332
0.705991
0.665577
0.673283
0.638419
0.384217
0.62234
0.660183
0.667389
0.657875
0.644049
0.5813
0.708524

[truncated: 5 more sheets: Fig. 3a, Fig. 3c, Fig. 3e, Fig. 3g, Fig. 4c-f]
